# Supplementary material for: Calming Effects of Touch in Human, Animal, and Robotic Interaction—Scientific State-of-the-Art and Technical Advances
Source: Front Psychiatry. 2020 Nov 4;11:555058. doi: 10.3389/fpsyt.2020.555058 (PMC7672023; doi:10.3389/fpsyt.2020.555058)
Supplement: Supplementary file 1 [file Table_1.XLSX]

## Sheet: Tabelle1
Supplementary Table 1	Outcome measures used ins studies investigating effects of touch on stress
Reference	subjective reports	neuroimaging	cortisol level	oxytocin level	heart rate (variability)	blood pressure	anxiety	pain	other mesures	GSR	Touch by/of	Results
Ditzen et al., 2007	x		x	x	x						romantic partner	reduction of psychobiological fear and stress
Floyd, 2014	x										deprivation of touch	increased stress level
Gorden et al., 2013		x									human	activation of insula and mPFC/dACC
Ditzen et al., 2019b	x		x								romantic partner	decrease of stress level
Debrot et al., 2013	x		x								romantic partner	decrease of stress level
Ditzen et al., 2008	x		x								romantic partner	lower levels of cortisol momentary basis
Light et al., 2005				x							romantic partner	higher oxytocin baseline level before a lab stress test
Floyd et al., 2007					x	x					romantic partner	higher non-verbal affection led to lower levels of heart rate (HR) and blood pressure (BP)
Coan et al., 2006	x	x									romantic partner	hand-holding reduced unpleasentness, body arousal and neural threat response in women
Graff et al., 2019		x									romantic partner	hand-holding participants showed accelerated habituation to stress & less pupil activity
Grewen et al., 2003						x					romantic partner	hand-holding for 10 minutes decreased blood pressure during public speaking
Drescher et al., 1980					x						experimenter	decrease in HR after getting touched by the experimenter for 30 seconds
Drescher et al., 1985					x						experimenter	reduced HR and skin conductance
Mohr et al., 2018								x			romantic partner	slow touch reduced pain levels
Weiss, 1990					x						experimenter	reduced HR and BP
Maratos et al., 2017			x						x (alpha amylase)		experimenter, hand massage	decrease in cortisol level compared to controls, decrease of alpha-amylase level in other group of highly self-critical participants
Kirschner & Kirschner, 2019	x						x				hand massage	reduced levels of subjective stress, anxiety and fatigue in health care professionals
Brand et al., 2013	x										hand massage	reduced anxiety in patients waiting for an ambulatory surgery compared to controls
Listing et al., 2010	x		x								full body massage	reduced cortisol and stress levels
Hernandez-reif et al., 2001							x	x	x (serotonine, dopamine)		massage sessions	less pain and anxiety, higher serotonin and dopamin levels than in controls who got a relaxation intervention
Field et al., 1998			x				x		x (catecholamines)		giving a massage to infants	lower anxiety scores, salivary cortisol and long-term catecholamine levels in elderly retired participants
Edwards et al., 2018					x						deep touch	increase in HRV
Lindgren et al., 2010			x		x				x (insulin)		deep hands and feet massage	decrease in HRV, HR, cortisol and insulin levels
Diego & Field, 2009		x									light/moderate pressure massage	increase in HF, decrease in LF/HF ration with moderate pressure; decrease of HF and increase of LF/HF with light pressure
Vormbrock & Grossberg, 1988					x	x					dog	BP lower in tactile condition
Handlin et al., 2011			x	x	x				x (insulin)		dog	decrease of HR only in dog-owner-group, increase of oxytocin levels after the interaction in dog-owner-group
Hama et al., 1996	x				x						horse stroking	HR decreased after 10 seconds of stroking, arousal decreased, tiredness increased
Baun et al., 1984					x	x			x (respiratory rate)		patting a known dog	decrease of BP in reading and known- dog-condition, BP lowest in reading-condition
Jenkins, 1986					x	x					patting an unknown dog	BP lower while patting
Wilson, 1987					x	x	x				patting a dog	arterial pressure, BP and HR were lower when patting the dog, state anxiety lower for quiet reading and patting, all measure were lowest in quiet-reading-condition
Odendaal & Meintjes, 2003			x	x		x			x (β-endorphin,prolactin, β-phenylethylamine and dopamine)		patting, talking, playing with dog	similar changes in both conditions, no significant differences
Wheeler & Faulkner, 2015					x	x	x				patting dog	lower BP, state anxiety in group patting dog than in group patting teddybear
Straatman et al., 1997					x	x	x				talk and pat dog	no differences
Shilo et al., 2003							x				patting an animal or a toy	lower state anxiety in the pat-group in comparison to the controlgroup which waited without patting
Robinson et al., 2015					x	x					interaction with robot seal	decreased BP and HR (over time) compared to baseline
Sefidgar et al., 2016	x				x		x				haptic creature	"breathing" robot decreased respiration rate, HR, state anxiety, emotional valence more positive
Triscoli et al. 2017a					x						romantic partner	decreased HR when stroked by partner compared to oneself
Triscoli et al., 2017b			x		x						paintbrush robotic stroke	increase in HRV for stroking, decreased in cortisol for stroking and vibration
Willemse, 2019					x				x (respiratory rate)	x	Nao-robot	HR increased in not-touched control group and decreased for touched group, no other differences in measures
Cabibihan & Chauhan, 2017					x					x	partner/tele-touch	HRV and GSR was higher in non-touched group, partner touch and tele-touch did not differ in HRV, but in GSR variation which was higher for tele-touch
Sumioka et al., 2013, Yamazaki et al., 2016	x		x				x				"Hugvie"	lower cortisol levels in the Hugvie group, no difference in the self reports between the groups; lower state anxiety in Hugvie-group
Keshmiri et al., 2018	x										"Hugvie"	higher levels of relaxation when using Hugvie
Krauss, 1987					x		x				Hug machine	no differences for lying in apparatus with and without pressure
Grandin, 1992	x										"Squeeze machine"	45% used relaxing to describe the machine
Case et al.,2020	x	x					x				pressure sleeve device	Oscillating low compression of 30 mmHg resulted in a subjective decrease of anxiety.
Chen et al., 2014	x									x	Robotic Nurse	no differ in affect, affective touch more arousing than instrumental touch, GSR increased in all groups
